# Supplementary material for: Is the Current Systematic Subdivision of the Subfamily Neanurinae (Collembola, Neanuridae) Still Valid? Testing the Monophyly and Phylogenetic Relationships of Currently Established Tribes of the Neanurinae
Source: Insects. 2024 Sep 5;15(9):672. doi: 10.3390/insects15090672 (PMC11432141; doi:10.3390/insects15090672)
Supplement: Supplementary file 1 [file insects-15-00672-s001.zip]

Archive with 3 entries (3 files):
- Table S1. List of characters.pdf
- Table S2. Matrix.pdf
- Table S3. List of morphological apomorphies.pdf
